# Supplementary material for: Connecting Students’ Attitudes Toward Birds with Conservation Attitudes, Beliefs, and Knowledge Regarding the Grey Partridge (Perdix perdix)
Source: Animals (Basel). 2024 Dec 19;14(24):3665. doi: 10.3390/ani14243665 (PMC11727166; doi:10.3390/ani14243665)
Supplement: Supplementary file 1 [file animals-14-03665-s001.zip]

Archive with 2 entries (2 files):
- S1-Dataset.xlsx
- S2-Questionnaire.pdf
