# Supplementary material for: Connecting Students’ Attitudes Toward Birds with Conservation Attitudes, Beliefs, and Knowledge Regarding the Grey Partridge (Perdix perdix)
Source: Animals (Basel). 2024 Dec 19;14(24):3665. doi: 10.3390/ani14243665 (PMC11727166; doi:10.3390/ani14243665)
Supplement: Supplementary file 1 [file animals-14-03665-s001.zip › S1-Dataset.xlsx]

## Sheet: Dataset
N	School_type	Gender	Age	Live	Volunteer	BAQ_01_R	BAQ_02	BAQ_03	BAQ_04	BAQ_05	BAQ_06	BAQ_07	BAQ_08	PBQ_01	PBQ_02	PBQ_03	PBQ_04	PBQ_05	PBQ_06	PBQ_07	PBQ_08	PBQ_09	PAQ_01	PAQ_02_R	PAQ_03	PAQ_04	PAQ_05	PAQ_06_R	PAQ_07_R	PAQ_08_R	PAQ_09	PAQ_10	PAQ_11	PAQ_12	PKQ
1	1	2	12	1	1	5	5	5	5	5	5	4	4	5	5	4	5	5	5	5	5	5	5	5	5	5	5	2	4	4	5	5	4	5	14
2	1	2	12	2	1	5	4	4	4	5	4	3	5	4	4	4	5	4	4	3	5	4	5	5	5	4	5	3	4	4	5	5	4	5	8
3	1	2	12	2	1	5	5	4	5	5	5	3	3	5	5	4	5	5	4	5	4	4	5	5	5	5	5	1	3	3	5	5	5	3	10
4	1	2	12	2	0	4	4	3	5	5	5	3	3	4	3	2	3	2	3	3	2	3	5	5	2	5	5	3	3	3	5	5	4	4	10
5	1	2	12	1	1	5	5	4	5	5	3	3	4	5	5	4	5	4	4	5	5	4	5	5	5	4	5	3	4	4	4	5	3	5	7
6	1	2	12	1	0	3	1	2	4	5	4	1	1	4	5	3	4	3	5	1	3	5	3	3	4	5	5	2	4	3	2	5	3	4	6
7	1	2	12	1	999	4	3	3	5	5	5	3	3	4	5	3	4	5	4	3	5	4	4	3	3	999	5	3	3	3	3	4	4	4	5
8	1	2	12	1	0	4	2	4	3	5	5	2	3	3	4	3	4	4	4	5	5	4	3	5	4	5	4	2	3	3	4	4	2	4	8
9	1	1	12	1	1	5	3	5	5	5	5	3	5	5	5	4	5	5	5	5	5	5	5	5	4	5	5	3	5	3	5	5	3	5	8
10	1	2	999	1	1	5	3	5	5	5	5	4	5	5	5	4	5	4	5	5	5	5	5	5	5	5	5	3	5	4	5	5	5	5	4
11	1	1	12	1	1	5	4	4	5	4	5	3	5	5	5	4	5	5	5	4	5	5	5	4	4	3	5	3	4	4	4	5	3	5	10
12	1	1	12	2	1	4	3	4	4	4	3	3	4	3	3	4	5	3	4	2	3	4	4	4	3	3	4	2	3	2	3	3	3	3	2
13	1	2	12	1	1	5	5	3	5	5	5	5	3	5	5	5	5	5	5	4	5	5	5	1	5	5	5	999	3	3	3	5	5	5	10
14	1	2	12	1	1	5	5	2	5	5	5	4	4	5	5	5	5	5	5	5	5	5	5	4	5	5	5	4	3	3	5	5	5	5	9
15	1	2	12	1	1	4	3	4	4	4	3	3	3	5	5	4	5	5	5	3	5	4	3	4	4	5	4	3	3	3	3	4	4	5	9
16	1	2	12	2	1	5	4	4	4	4	4	3	3	5	5	4	5	5	5	4	5	5	5	5	5	3	5	4	3	3	4	5	3	3	7
17	1	2	12	2	0	5	4	5	3	3	5	2	3	3	4	2	5	5	5	3	3	5	4	5	3	4	3	2	4	2	3	3	4	3	6
18	1	2	12	2	0	5	5	3	4	5	3	2	3	5	4	4	5	4	3	4	5	5	5	5	3	4	5	1	4	3	3	4	3	3	9
19	1	1	12	1	1	5	3	4	5	5	5	2	3	5	5	4	4	5	4	5	5	3	4	5	5	5	5	5	3	2	3	5	4	5	7
20	1	2	12	1	1	5	3	4	5	5	4	4	5	5	4	4	5	4	5	4	5	4	5	5	4	5	5	4	5	4	5	5	4	5	11
21	1	2	12	1	1	5	5	3	5	5	5	3	3	4	5	4	3	4	4	5	5	4	4	5	5	5	5	4	3	3	5	5	4	5	8
22	1	2	12	1	0	5	5	5	3	5	5	2	5	4	5	3	4	3	4	5	4	3	4	5	3	3	3	3	3	3	3	3	3	3	5
23	1	2	13	1	0	5	5	3	3	5	4	3	3	3	3	3	2	3	3	4	4	3	4	1	5	2	5	3	3	3	3	4	5	3	1
24	1	1	12	1	0	5	3	2	4	4	5	2	2	3	3	3	3	3	3	3	3	3	3	4	4	3	3	3	3	3	3	3	3	3	8
25	1	1	12	1	0	5	1	1	3	2	1	1	1	4	3	3	5	4	5	2	5	4	3	3	5	5	3	1	4	1	4	4	2	3	5
26	1	2	12	2	0	1	1	3	3	4	3	1	1	3	3	5	3	3	3	4	3	3	2	2	3	3	3	3	4	5	2	3	3	3	7
27	1	2	12	1	1	5	2	4	3	3	4	1	2	4	5	4	4	4	4	3	3	3	3	5	5	5	4	4	3	2	3	4	3	4	9
28	1	2	12	2	0	4	1	3	4	3	3	1	1	4	3	3	4	4	5	2	3	4	3	4	4	3	4	2	3	2	4	5	3	4	14
29	1	2	11	2	0	4	3	3	4	4	3	1	3	4	4	3	4	3	4	3	3	4	4	3	3	5	4	3	3	3	3	4	4	5	6
30	1	2	12	1	0	4	3	4	3	4	3	3	1	3	4	3	4	3	4	2	3	4	3	4	3	3	3	3	3	3	3	4	3	3	3
31	1	2	12	1	0	2	1	3	3	3	4	4	1	3	4	3	4	3	4	2	3	4	3	3	3	3	3	3	3	3	3	4	3	3	3
32	1	1	12	2	1	5	5	3	4	5	4	2	3	4	5	3	5	3	4	3	3	3	4	4	5	4	5	3	3	2	3	4	4	5	7
33	1	2	12	1	0	5	2	3	4	4	5	2	3	4	4	4	4	5	5	3	4	4	5	2	4	3	5	2	3	2	4	2	3	4	6
34	1	2	12	1	1	5	5	4	5	5	5	3	4	4	3	4	5	4	3	4	4	3	5	5	4	4	5	3	4	4	5	5	3	3	9
35	1	1	12	1	1	5	4	4	4	5	4	5	4	5	5	5	5	5	5	5	5	5	4	5	5	4	5	1	4	4	4	4	5	4	9
36	1	1	12	1	1	5	5	4	3	5	5	3	4	5	5	4	5	4	5	4	5	4	4	5	5	4	5	1	4	3	4	4	5	4	8
37	1	2	12	2	1	5	5	4	4	5	4	5	3	4	5	3	5	5	5	4	4	4	5	5	5	5	5	4	4	2	3	5	4	5	6
38	1	1	12	999	0	4	4	1	3	3	4	3	3	3	3	3	3	4	4	1	3	3	4	3	2	4	3	2	1	3	2	4	4	4	7
39	1	1	12	1	1	4	5	4	5	5	4	5	4	4	4	3	5	4	4	5	4	4	5	5	4	4	5	1	3	2	4	4	4	4	10
40	1	1	12	1	1	5	5	5	5	5	5	5	4	5	5	5	5	5	5	5	5	5	5	5	5	5	5	1	5	5	4	5	1	4	7
41	1	1	12	2	0	5	4	2	4	5	3	4	4	5	4	3	4	4	5	5	5	4	4	5	5	4	5	3	4	3	4	5	4	3	11
42	1	1	12	2	0	4	3	2	4	5	4	1	3	3	3	5	5	5	3	4	4	5	5	5	5	5	5	1	3	1	3	5	5	5	8
43	1	1	12	2	1	5	5	4	5	5	5	4	4	5	4	5	5	5	5	5	5	5	5	4	5	5	5	1	3	4	5	4	3	4	7
44	1	1	12	2	1	5	5	5	4	5	5	5	4	2	4	3	4	4	4	1	2	3	5	5	5	5	5	3	2	4	3	5	4	4	6
45	1	1	12	2	0	4	3	3	3	5	4	1	3	3	3	4	5	5	4	5	5	4	4	5	5	4	5	3	4	2	5	5	5	4	7
46	1	1	13	1	1	5	4	5	4	5	5	4	4	5	4	5	5	5	5	5	4	4	5	3	4	5	5	3	3	3	4	4	4	4	10
47	1	2	13	1	1	5	5	4	5	5	5	4	4	5	5	5	5	5	5	5	5	5	1	5	5	5	5	3	5	4	4	5	5	4	9
48	1	1	13	1	0	5	5	3	3	5	5	4	999	3	4	3	5	4	5	5	5	5	4	5	5	5	5	2	4	4	2	5	5	5	6
49	1	2	13	1	0	5	3	4	5	5	4	2	3	4	5	4	5	4	4	5	5	5	5	4	5	5	4	3	3	3	4	5	3	5	9
50	1	2	13	1	0	5	3	3	3	3	4	2	2	4	5	4	5	4	4	5	5	5	5	2	3	3	4	3	4	4	2	3	3	2	7
51	1	2	13	2	1	5	5	5	5	5	5	5	5	5	5	5	5	5	5	5	5	5	5	5	5	5	5	1	3	5	1	5	5	5	13
52	1	2	13	2	1	5	5	3	5	5	5	3	3	5	5	4	5	4	5	5	5	4	3	5	3	4	5	3	3	2	3	4	4	3	8
53	1	1	13	1	1	5	4	3	3	5	4	2	1	4	5	3	4	5	5	4	5	3	3	5	5	4	5	1	4	2	5	5	4	5	11
54	1	2	13	2	1	5	5	3	5	5	5	3	3	5	4	3	4	5	4	5	3	3	3	5	3	4	5	3	3	2	3	4	4	3	7
55	1	1	13	2	1	4	4	4	3	3	5	3	4	3	4	3	5	3	4	3	3	999	5	4	3	4	4	1	4	3	3	4	5	4	6
56	1	1	13	2	0	5	3	3	4	4	4	1	2	4	5	3	5	4	4	4	4	4	3	5	4	3	999	3	4	4	4	4	2	2	5
57	1	1	13	2	0	5	1	1	3	4	4	1	1	3	3	3	4	4	3	4	3	4	4	4	5	3	4	2	2	3	5	4	3	5	11
58	1	2	13	1	1	5	3	5	5	5	5	2	3	5	5	4	5	5	4	5	5	5	2	5	1	3	1	1	4	4	4	5	4	5	9
59	1	1	13	2	1	4	4	4	4	4	5	3	3	3	4	3	5	4	4	4	4	4	4	4	3	4	5	1	4	3	3	4	5	3	4
60	1	1	13	1	1	4	3	3	4	4	5	3	4	4	4	3	5	4	999	4	4	3	3	4	5	5	4	1	4	4	2	4	3	3	11
61	1	1	13	2	0	2	2	2	3	2	3	3	1	4	3	2	4	2	3	2	4	2	4	1	3	2	3	1	1	1	2	5	5	5	7
62	1	1	13	1	0	3	1	3	3	3	4	1	3	4	2	3	3	4	3	3	3	3	4	3	4	4	4	4	999	4	3	5	5	4	8
63	1	2	14	2	0	4	4	3	4	5	5	3	1	3	5	4	5	5	5	3	5	5	5	5	5	5	5	3	4	4	5	5	3	4	8
64	1	2	14	2	0	4	3	3	4	5	5	999	5	3	5	4	5	5	5	5	5	5	5	5	5	5	5	3	4	4	5	5	3	4	10
65	1	1	14	1	0	3	3	4	3	3	4	1	1	3	3	2	4	2	3	4	3	3	3	3	3	3	4	3	3	3	3	3	3	3	2
66	1	2	14	1	999	4	4	4	5	4	4	3	4	5	3	3	4	4	5	5	4	5	3	4	5	3	4	2	2	2	4	3	5	4	12
67	1	2	14	1	0	4	4	3	5	4	3	3	4	5	3	3	4	4	5	5	4	3	4	4	5	3	4	2	2	3	5	4	3	5	12
68	1	1	14	1	1	5	3	4	2	4	5	2	1	4	5	4	5	3	5	4	5	5	4	4	5	4	4	2	3	4	3	4	4	5	8
69	1	1	14	1	0	3	1	2	4	5	5	1	1	4	3	4	3	3	3	4	5	5	3	4	5	3	4	1	1	2	5	5	3	4	6
70	1	1	14	1	1	5	3	4	4	5	5	3	4	4	5	3	5	4	5	5	5	4	4	5	5	4	5	2	4	3	4	5	5	5	13
71	1	1	14	2	0	4	3	4	4	4	4	3	3	3	4	3	4	3	5	3	3	4	4	5	3	4	4	2	4	3	4	4	5	3	13
72	1	2	14	1	0	4	4	2	4	4	4	2	2	5	5	3	5	3	4	3	4	5	3	5	3	5	5	3	3	1	3	5	5	5	11
73	2	2	17	2	0	5	4	4	4	5	3	2	3	4	3	3	4	3	3	4	3	3	3	4	4	4	4	3	4	4	4	4	4	4	7
74	2	2	15	2	1	5	3	2	4	5	3	3	1	4	3	3	4	4	4	4	5	3	4	3	4	5	5	3	4	4	3	3	3	4	10
75	2	2	16	2	0	5	3	2	4	5	4	1	3	3	4	4	3	4	3	2	4	4	3	4	4	3	4	2	3	2	2	5	2	4	7
76	2	2	16	2	0	5	5	4	3	4	3	4	3	4	5	3	4	3	4	5	4	4	3	5	5	4	5	2	4	1	3	5	4	5	10
77	2	2	16	1	0	5	5	5	4	5	3	4	3	4	5	4	4	4	5	5	5	5	5	5	5	5	5	3	5	3	3	5	5	5	6
78	2	2	16	2	0	5	2	1	3	4	3	1	1	5	5	3	4	4	4	4	4	4	3	4	4	5	4	3	4	3	4	4	4	4	3
79	2	2	16	1	0	4	3	3	4	4	2	2	1	3	3	3	4	4	4	3	4	4	2	3	4	4	4	3	3	3	4	4	3	4	3
80	2	2	16	2	0	5	4	4	3	5	3	1	1	3	4	3	4	4	4	3	4	4	4	4	4	3	3	4	4	5	1	5	4	5	6
81	2	2	16	2	0	5	5	3	4	4	5	5	5	5	5	4	5	5	5	5	5	5	5	4	5	5	5	3	3	4	4	4	3	5	3
82	2	1	16	2	0	5	2	2	1	2	3	1	2	4	4	1	3	2	2	2	2	2	2	3	3	3	4	3	2	4	3	2	3	4	2
83	2	2	16	2	0	4	2	3	3	3	2	1	2	4	4	3	3	3	4	4	3	3	4	4	4	4	4	3	2	4	3	3	4	4	8
84	2	2	16	1	0	5	4	3	3	4	3	4	3	4	3	3	4	4	3	4	3	3	4	4	4	4	4	3	3	4	3	4	4	4	5
85	2	1	16	1	0	3	3	3	3	3	3	3	3	3	3	3	3	3	3	4	3	3	3	3	3	3	4	3	3	3	3	3	3	3	3
86	2	2	16	2	0	5	4	3	4	5	3	3	4	3	4	3	4	4	4	5	4	3	4	5	3	4	5	3	4	3	3	4	3	4	5
87	2	2	15	1	0	5	5	4	4	5	4	3	5	5	4	4	2	5	5	4	4	3	3	4	5	4	4	3	4	4	4	5	4	5	7
88	2	1	17	1	0	3	3	5	4	4	3	2	2	4	4	3	4	2	5	4	4	3	4	4	4	4	4	2	3	4	3	4	5	5	8
89	2	2	15	2	1	5	5	3	5	5	5	2	3	5	4	4	4	5	5	3	5	5	5	4	4	4	5	4	4	3	3	5	4	4	8
90	2	2	16	2	1	5	5	3	5	5	5	3	5	5	5	4	5	5	5	5	5	5	5	4	5	5	5	3	4	3	3	5	5	4	11
91	2	1	16	2	0	5	4	3	3	5	3	2	2	3	3	3	4	4	5	4	4	4	3	5	4	4	4	2	5	4	2	2	3	5	14
92	2	2	16	1	1	5	5	4	4	5	4	5	5	5	4	3	4	4	5	5	4	3	4	5	4	4	5	3	2	2	4	5	5	5	6
93	2	2	16	2	0	5	5	3	3	5	4	2	1	5	4	4	5	4	5	5	4	4	4	3	5	5	5	2	3	4	3	4	5	5	3
94	2	2	16	2	0	5	3	3	4	5	3	2	3	5	4	3	4	3	4	3	4	3	3	4	4	4	4	3	4	3	3	5	4	5	8
95	2	1	17	2	0	5	1	4	1	2	3	5	2	1	3	4	5	1	2	4	1	2	1	4	3	1	2	2	1	4	3	4	5	1	3
96	2	1	15	2	999	4	5	5	4	4	5	4	3	4	3	3	4	4	4	4	4	4	4	4	5	4	5	3	4	4	3	4	3	4	1
97	2	1	16	2	0	5	3	3	5	4	4	2	3	5	5	3	3	4	5	4	4	5	4	4	5	4	4	2	3	3	3	4	3	4	4
98	2	2	16	2	0	2	2	2	3	5	4	2	2	4	4	3	4	3	5	3	4	4	4	3	5	4	5	2	4	2	3	5	5	5	5
99	2	1	16	1	0	5	5	3	4	5	3	4	5	5	5	5	5	5	5	4	5	3	5	5	4	5	5	4	5	5	4	4	4	5	10
100	2	2	15	2	1	5	3	3	4	4	3	3	3	3	4	3	4	3	4	4	4	3	3	4	4	2	4	4	4	4	3	5	3	4	3
101	2	1	16	2	1	5	4	4	3	4	3	3	3	4	3	3	3	4	4	4	3	4	4	3	4	4	3	3	4	3	4	4	4	4	2
102	2	2	16	2	1	5	5	4	4	5	3	5	5	3	3	2	3	2	5	5	1	5	2	3	1	3	2	3	4	4	4	3	3	5	10
103	2	2	16	2	0	4	3	3	4	4	3	2	3	5	4	3	4	5	4	4	3	4	5	3	3	4	4	2	3	4	3	4	4	4	7
104	2	2	16	2	0	4	4	3	4	4	3	3	3	3	3	4	4	4	4	5	3	4	3	4	3	3	3	2	3	3	3	3	3	4	4
105	2	2	16	2	0	4	5	4	4	4	4	3	3	4	2	4	3	2	2	1	3	3	3	4	4	4	3	4	3	4	3	4	4	4	7
106	2	2	15	2	1	5	4	4	5	5	5	2	3	5	5	4	5	4	5	5	4	3	4	5	3	5	5	3	4	3	3	5	3	5	7
107	2	2	16	1	0	5	5	4	4	5	3	3	2	3	3	3	3	3	5	5	3	4	5	4	5	3	4	3	2	3	3	4	3	3	7
108	2	2	16	2	0	4	5	3	4	4	5	3	3	4	4	3	4	3	4	4	4	3	4	3	4	4	5	3	4	3	4	4	3	3	6
109	2	2	16	2	0	5	4	4	4	5	4	3	3	4	4	3	5	4	5	4	4	4	4	4	4	4	4	2	3	4	3	5	4	4	9
110	2	1	16	2	0	3	2	3	2	2	1	3	1	1	3	2	5	3	5	3	4	4	1	3	2	3	3	1	2	2	2	3	3	5	10
111	2	1	16	2	0	5	2	2	3	4	3	3	2	3	4	3	4	3	4	3	3	3	2	4	3	4	3	3	4	4	3	4	3	4	4
112	2	2	15	2	0	3	3	2	2	3	3	2	2	3	3	4	3	3	3	3	3	3	4	3	3	3	3	3	3	3	3	4	4	4	2
113	2	1	16	1	0	5	4	4	4	5	4	3	3	5	4	3	4	4	4	5	5	5	5	5	4	4	4	2	3	4	4	4	4	4	14
114	2	2	16	2	0	5	4	2	4	4	4	2	2	3	4	4	4	4	4	3	4	4	3	4	4	4	4	3	4	4	3	4	3	4	8
115	2	2	16	1	1	5	5	4	3	4	5	5	3	4	4	3	4	4	4	5	4	4	4	4	4	4	4	3	3	4	4	4	4	5	6
116	2	2	16	2	0	5	3	3	4	5	5	2	3	4	5	4	5	4	5	4	5	5	5	5	5	5	4	2	4	3	4	5	4	4	9
117	2	1	16	2	0	5	4	4	3	3	3	1	3	4	3	2	4	3	4	3	3	3	4	4	4	3	3	3	3	2	3	4	3	3	1
118	2	2	17	2	0	4	4	3	3	3	4	3	3	3	3	3	3	3	3	3	3	3	3	3	3	3	3	3	3	3	3	3	3	3	4
119	2	1	17	2	0	4	3	3	4	3	3	2	3	3	4	1	3	3	5	4	2	3	3	3	3	4	3	2	3	2	3	4	3	3	7
120	2	2	17	2	0	5	5	3	5	5	4	2	3	4	4	2	4	4	3	4	3	3	4	4	5	3	4	3	3	3	4	5	4	5	4
121	2	1	18	2	1	5	4	4	4	4	999	4	3	3	4	2	3	3	4	4	3	4	4	4	4	4	4	3	3	3	3	4	4	5	7
122	2	2	17	2	0	5	5	4	5	5	5	4	3	3	2	3	2	1	1	3	2	3	5	2	5	4	5	3	3	2	3	5	3	3	3
123	2	2	17	2	0	5	4	4	3	4	4	2	3	4	4	3	4	3	5	3	4	4	4	4	5	5	4	3	4	4	4	5	5	4	7
124	2	2	17	2	0	5	3	4	4	4	4	1	1	3	3	3	4	4	4	4	4	4	4	4	4	3	4	3	4	2	3	5	4	4	10
125	2	1	17	2	0	4	3	3	4	4	1	3	2	4	4	3	3	3	3	3	3	3	4	3	5	4	3	3	3	3	3	3	3	3	5
126	2	2	17	2	0	4	5	4	4	5	5	3	2	3	3	4	4	4	4	4	3	3	4	3	3	3	4	4	3	3	4	4	4	4	3
127	2	2	17	1	0	4	3	3	4	4	3	3	3	4	3	4	4	4	3	3	3	4	4	4	4	4	4	3	4	3	4	4	3	5	10
128	2	1	17	2	0	5	3	2	3	3	3	3	2	3	3	3	3	3	3	3	3	3	3	4	3	3	2	3	4	3	3	2	3	2	6
129	2	1	17	2	0	4	3	2	4	3	3	4	2	3	3	3	4	3	4	3	3	4	3	4	3	3	3	3	4	4	3	4	4	3	9
130	2	1	18	1	1	5	3	3	4	5	4	4	3	3	3	3	4	4	4	5	4	5	4	4	4	5	5	4	4	3	2	5	3	5	8
131	2	1	17	1	0	3	2	3	3	3	3	1	2	3	3	2	3	2	3	2	3	3	1	3	1	3	3	3	3	3	3	3	3	3	0
132	2	2	17	1	0	4	3	2	3	4	3	1	3	3	4	3	4	3	4	3	4	5	4	3	4	4	4	3	4	3	2	5	4	5	7
133	2	2	16	2	0	4	3	1	4	4	2	3	2	3	3	3	3	3	3	3	3	3	3	3	3	4	3	2	3	3	3	3	3	3	0
134	2	2	17	2	0	5	5	2	4	5	5	1	1	3	4	3	4	2	2	5	4	4	5	2	5	4	5	2	4	4	2	4	5	5	6
135	2	1	17	2	1	5	3	4	4	3	3	3	3	4	3	3	4	4	3	5	3	4	3	4	3	3	4	4	3	3	3	2	3	3	7
136	2	1	17	2	0	5	3	2	3	3	2	2	2	5	5	5	5	5	5	3	5	3	2	3	5	2	3	4	4	4	4	5	3	5	1
137	2	1	17	2	0	4	4	5	4	4	4	4	3	4	4	4	4	4	4	4	4	4	4	4	4	4	4	3	4	3	3	4	4	4	5
138	2	2	17	2	0	4	4	2	3	4	3	3	2	4	4	3	4	4	4	4	3	3	4	4	4	3	4	3	3	3	3	5	4	4	6
139	2	2	17	2	0	4	5	4	5	5	3	2	2	4	4	3	4	4	4	4	4	4	4	3	3	4	4	3	3	3	3	4	4	4	5
140	2	2	17	2	0	4	4	3	4	4	4	2	3	3	4	3	4	4	4	3	3	4	3	3	4	4	4	3	3	2	3	3	3	3	3
141	2	1	17	2	0	3	1	1	4	1	1	1	1	4	5	3	3	3	3	3	4	3	4	4	1	4	1	5	5	5	4	1	3	3	6
142	2	2	17	2	0	5	3	3	3	5	5	3	3	4	3	4	2	2	2	2	4	4	3	4	4	4	5	3	3	3	4	4	4	4	4
143	2	1	17	1	0	4	2	4	5	5	4	1	4	5	4	3	5	4	5	3	4	5	4	5	5	4	4	3	4	3	2	5	4	4	6
144	2	2	17	1	0	4	4	4	4	4	4	3	3	3	4	3	3	3	4	999	4	3	3	4	4	4	4	3	3	3	3	4	4	3	3
145	2	2	17	1	0	5	5	3	4	4	4	4	2	4	3	3	4	4	5	5	5	3	4	4	5	4	5	4	4	4	3	5	5	4	8
146	2	2	17	1	0	5	4	4	4	4	4	2	3	4	3	3	4	4	5	4	4	4	4	4	4	4	4	3	4	3	4	5	4	5	4
147	2	2	17	2	0	3	2	3	4	3	2	1	1	3	3	3	3	3	2	3	3	2	4	2	3	3	3	3	3	3	3	3	3	4	8
148	2	2	17	2	0	5	4	3	5	4	3	3	3	4	3	3	4	4	5	3	4	4	4	4	4	4	4	4	4	3	3	5	4	5	4
149	2	2	16	1	0	5	4	2	4	4	3	1	4	4	4	3	3	3	3	4	3	3	4	4	4	4	4	3	3	4	3	3	3	3	4
150	2	1	17	1	1	5	4	4	5	5	3	3	3	4	3	3	4	4	5	4	4	5	5	5	4	4	5	3	5	4	3	4	4	4	5
151	2	2	17	1	0	5	4	2	4	5	5	3	4	3	3	2	4	3	4	2	2	4	5	3	3	4	4	2	3	3	3	5	5	5	9
152	2	2	17	2	0	4	4	3	4	4	5	2	3	5	4	4	4	4	4	4	4	3	4	4	4	4	4	3	4	4	4	4	2	4	7
153	2	2	17	1	1	3	4	3	3	5	5	2	3	4	3	3	3	3	3	2	2	1	3	4	5	4	5	3	3	3	4	4	4	4	0
154	2	1	17	1	0	5	2	4	4	4	3	2	1	4	4	3	3	4	4	4	4	3	4	4	4	4	4	3	4	4	4	5	4	4	1
155	2	1	17	2	0	5	5	4	4	5	4	3	3	4	3	3	4	4	5	4	4	3	4	5	5	4	5	3	4	3	3	5	4	4	12
156	2	1	16	1	0	3	4	3	999	5	2	3	1	3	5	2	4	3	4	4	2	3	4	2	4	4	4	4	4	3	3	5	2	5	3
157	2	2	16	2	1	5	5	3	4	5	5	2	5	5	4	4	5	5	5	4	5	5	5	5	5	5	5	4	3	3	4	5	5	5	8
158	2	1	16	2	0	4	4	5	3	4	4	4	2	5	4	3	5	5	5	5	5	4	3	5	4	5	4	3	4	3	3	4	5	5	8
159	2	2	16	2	1	5	4	5	4	4	3	2	3	3	3	3	4	4	4	4	3	3	4	4	4	3	4	3	3	3	3	4	3	5	4
160	2	2	16	2	0	5	3	3	4	4	3	2	2	4	4	4	4	4	5	4	4	5	4	4	4	4	4	2	4	4	3	3	4	5	8
161	2	2	16	2	0	4	3	3	4	5	4	1	2	5	4	3	4	5	4	2	4	4	4	4	4	5	5	2	2	2	3	5	4	3	4
162	2	2	17	2	0	3	2	2	3	3	4	1	2	3	3	3	3	3	3	3	3	3	3	3	3	3	3	3	3	3	3	3	3	3	1
163	2	2	16	2	0	4	3	2	4	5	5	1	1	4	3	3	4	2	5	2	3	4	4	4	4	4	4	3	3	3	3	4	4	5	7
164	2	2	16	1	0	4	2	4	5	5	5	2	3	5	5	4	4	5	5	4	4	4	4	4	5	4	4	3	4	4	4	4	5	4	6
165	2	2	16	2	0	5	4	2	4	5	3	1	1	4	1	3	1	1	5	5	5	5	2	2	4	3	5	1	1	3	3	5	5	5	11
166	2	2	16	2	0	5	4	4	4	4	3	3	3	4	3	3	4	4	5	5	4	5	4	5	3	4	4	3	4	4	4	5	4	5	9
167	2	2	16	2	0	4	3	4	4	4	4	3	4	4	4	4	3	4	4	4	4	4	4	4	4	4	4	2	3	4	4	4	4	4	7
168	2	1	16	2	0	5	3	4	4	5	4	3	3	4	4	5	3	4	5	3	4	5	5	4	4	4	5	2	3	3	3	5	5	4	8
169	2	2	16	2	1	5	3	3	5	5	5	2	3	5	5	4	5	5	5	4	5	5	5	5	5	4	5	3	4	3	4	5	4	5	4
170	2	2	16	1	0	4	3	3	1	1	1	1	1	3	4	2	4	2	4	3	3	3	2	3	4	2	2	2	4	3	3	4	2	4	1
171	2	2	16	2	0	4	4	2	3	3	4	1	1	2	2	3	2	3	2	3	2	2	2	3	3	3	3	3	3	2	2	4	3	4	10
172	2	1	16	2	0	3	1	2	4	3	2	1	1	3	3	2	4	3	4	2	5	3	4	4	4	3	3	4	5	5	3	4	3	5	6
173	2	2	16	2	0	4	4	4	4	4	3	1	2	4	2	2	1	2	2	3	4	4	5	4	4	5	4	3	2	2	4	4	3	3	7
174	2	2	16	2	1	5	5	5	3	5	4	5	5	5	5	4	5	5	5	5	5	4	5	5	5	5	5	3	4	4	4	4	2	4	7
175	2	1	16	1	1	5	4	4	4	4	2	5	4	5	5	4	4	3	5	4	4	5	4	4	5	4	4	3	4	4	3	5	5	5	7
176	2	1	16	1	0	5	4	3	4	5	5	3	2	5	4	4	5	4	4	4	4	4	4	4	5	4	5	3	4	4	3	5	5	5	3
177	2	1	16	1	0	4	4	3	4	4	1	3	2	3	3	2	3	3	3	3	2	3	2	3	2	2	3	2	4	4	1	3	3	3	6
178	3	2	15	2	1	4	5	4	4	3	4	3	3	4	4	3	3	3	3	4	4	3	5	3	4	4	4	3	4	4	4	4	4	3	4
179	3	2	15	1	0	3	4	3	3	4	4	2	1	2	5	3	5	3	4	2	5	5	5	2	5	3	3	3	2	3	3	5	1	4	0
180	3	2	15	1	0	4	3	4	3	4	3	1	3	3	3	3	3	3	3	3	3	3	4	2	3	3	2	3	3	3	3	3	3	3	1
181	3	2	15	2	0	5	3	4	4	4	3	3	2	4	4	4	3	4	4	3	4	3	3	4	4	4	2	2	4	2	2	3	3	3	4
182	3	1	15	2	0	4	3	2	4	4	5	3	3	4	4	3	4	4	4	3	4	5	4	4	5	4	5	2	3	3	4	5	5	5	6
183	3	2	15	1	1	5	5	3	3	4	5	3	3	4	4	3	5	5	5	5	5	5	3	5	5	3	4	3	3	3	4	4	5	3	4
184	3	2	15	2	0	5	5	4	5	5	5	3	4	5	5	5	4	5	5	5	4	4	4	5	5	5	5	3	4	2	5	4	5	5	3
185	3	2	15	1	0	5	5	3	3	5	999	3	3	4	4	3	3	4	4	3	3	4	3	4	4	4	4	4	4	4	2	3	3	4	9
186	3	2	15	2	0	5	5	3	5	5	4	1	3	4	4	3	5	5	4	5	4	5	5	5	5	5	5	3	4	3	5	5	5	5	5
187	3	1	15	2	0	5	3	4	2	3	3	2	2	4	4	4	4	4	3	2	3	4	4	4	3	4	4	3	3	4	2	4	3	4	9
188	3	2	15	1	0	4	4	1	4	4	5	3	1	3	3	4	1	5	2	3	4	2	3	4	1	4	4	4	3	4	4	2	5	3	7
189	3	2	15	1	0	5	4	4	3	4	4	2	2	4	3	4	4	4	4	4	4	4	4	3	4	4	4	3	2	2	4	4	5	5	8
190	3	2	15	2	0	5	3	3	2	3	4	2	2	4	4	3	3	4	4	4	4	5	4	4	4	4	5	4	4	3	3	4	3	4	4
191	3	2	15	2	0	5	3	4	4	4	4	2	3	4	4	3	4	5	4	4	4	4	4	4	3	4	4	3	3	3	3	4	3	4	3
192	3	2	15	2	0	4	5	4	4	4	4	3	4	4	4	3	4	5	4	4	4	4	4	4	5	4	4	2	3	2	3	4	4	4	8
193	3	2	15	1	0	5	4	5	4	5	3	4	4	5	5	4	5	5	5	4	5	5	5	5	5	5	5	3	4	3	5	5	3	5	8
194	3	2	15	2	0	4	3	3	1	4	4	2	1	3	4	2	3	2	3	1	3	2	2	3	2	2	4	2	4	3	4	1	3	4	5
195	3	999	15	2	0	3	5	2	5	5	5	1	1	4	5	3	5	3	5	4	4	3	4	3	4	5	5	3	3	3	4	4	5	5	7
196	3	2	15	1	1	4	4	2	2	5	3	1	4	1	3	2	3	4	3	5	3	4	4	4	3	3	4	5	4	5	3	4	2	2	4
197	3	2	15	2	1	5	3	3	3	4	5	4	5	3	3	2	3	3	3	4	3	4	5	3	3	3	3	3	3	3	3	4	3	3	3
198	3	2	15	2	0	4	5	4	4	4	3	3	3	4	4	3	4	4	5	5	5	4	5	3	4	4	4	3	4	2	3	5	4	5	9
199	3	2	15	2	0	5	3	3	4	4	3	3	2	4	3	3	3	3	3	3	3	3	3	4	3	3	3	3	3	3	3	3	3	3	2
200	3	2	15	2	1	5	4	4	3	3	3	4	2	3	3	4	3	4	3	2	4	3	3	2	2	3	3	2	1	3	3	3	4	3	4
201	3	1	15	1	0	4	3	3	3	4	3	2	2	2	4	2	4	2	4	4	2	4	4	3	3	3	3	3	4	2	3	4	3	3	2
202	3	2	15	2	0	4	3	4	3	4	4	3	1	3	3	3	3	4	4	3	4	3	2	3	3	3	3	2	4	2	3	4	3	3	5
203	3	2	15	2	1	5	4	1	2	2	3	2	2	3	4	3	4	4	4	4	4	4	3	5	4	4	4	5	3	4	2	4	2	3	5
204	3	1	15	2	0	5	5	3	3	4	3	4	3	4	3	4	4	4	5	3	3	4	4	4	4	4	4	4	4	2	4	3	4	5	11
205	3	2	15	2	1	5	4	4	5	5	5	1	3	5	5	3	4	5	4	5	3	3	5	4	5	5	5	3	3	3	4	5	3	4	2
206	3	1	15	2	0	5	4	1	4	4	4	1	2	4	4	3	3	4	4	3	4	4	4	2	3	4	4	999	4	2	3	4	3	4	1
207	3	2	16	1	0	4	2	2	2	2	2	1	1	3	3	3	3	3	3	2	2	3	1	4	1	3	2	3	4	3	3	3	3	2	3
208	3	2	16	2	0	4	2	2	2	2	2	2	2	2	2	2	2	2	2	3	2	2	2	4	2	3	4	4	5	4	3	2	2	1	0
209	3	2	16	2	0	3	4	2	4	3	4	3	2	4	4	4	3	2	999	4	2	4	2	2	3	3	2	2	3	1	3	2	3	4	4
210	3	2	16	1	0	5	1	3	4	2	4	1	1	5	3	2	4	5	4	4	3	2	4	3	3	3	3	3	3	3	3	3	3	3	5
211	3	2	16	1	0	3	1	2	4	3	3	1	1	3	3	3	2	3	3	3	3	3	3	3	4	2	4	3	3	4	3	3	2	2	2
212	3	2	16	2	0	5	5	3	5	5	5	1	1	4	4	3	4	3	4	4	4	3	2	3	1	3	3	5	4	4	3	3	2	1	0
213	3	2	16	2	0	3	3	4	3	3	5	3	2	3	4	3	4	2	4	3	3	2	3	4	4	4	3	2	4	2	2	3	2	4	5
214	3	2	16	2	0	4	4	3	4	4	5	2	1	2	3	2	3	4	4	2	3	4	4	3	4	1	4	4	1	2	2	4	5	2	9
215	3	2	16	2	1	5	5	3	4	5	5	3	4	4	4	4	4	4	4	5	4	4	3	1	4	3	4	1	4	3	5	3	4	4	8
216	3	2	16	1	0	5	2	1	1	3	2	1	2	3	4	3	4	4	3	4	3	4	3	3	3	4	4	2	3	4	3	5	3	5	2
217	3	2	16	1	1	4	5	3	4	5	5	3	2	4	3	3	3	4	3	3	3	3	3	3	5	4	3	3	2	4	1	3	3	3	0
218	3	2	16	1	0	999	4	2	3	3	4	2	2	3	3	3	3	3	3	2	3	3	3	4	3	3	3	3	3	2	3	3	3	3	3
219	3	2	16	2	0	5	4	2	3	4	4	2	2	3	3	3	3	3	3	3	3	3	3	4	4	4	3	3	3	2	3	3	3	3	3
220	3	2	16	2	0	5	3	3	4	5	4	2	2	3	3	3	4	3	4	3	3	4	3	4	4	4	4	2	3	2	3	4	3	4	1
221	3	2	16	1	0	2	2	1	2	999	4	1	1	4	3	3	4	5	3	3	3	5	1	3	4	4	2	3	1	1	2	3	3	3	6
222	3	2	16	2	0	4	3	3	4	4	4	2	3	3	3	4	4	4	4	3	4	4	3	4	4	4	4	3	2	2	4	4	4	4	5
223	3	1	16	2	0	5	2	3	3	2	5	2	1	3	2	2	4	4	2	4	3	3	3	4	3	2	3	3	1	3	3	2	5	3	7
224	3	2	16	2	0	5	4	2	4	4	4	1	5	5	5	3	5	4	5	5	4	4	5	4	4	4	4	2	4	3	3	4	3	3	4
225	3	1	16	1	0	4	1	2	2	2	4	3	1	3	3	3	3	3	3	3	3	3	3	3	3	3	3	3	3	3	3	3	3	3	1
226	3	1	17	2	1	4	3	2	3	2	3	4	3	3	1	2	4	4	5	4	2	4	1	3	4	5	4	3	2	2	3	2	1	4	4
227	3	2	16	1	0	4	5	2	4	5	5	3	3	4	3	3	4	3	4	4	4	3	4	3	4	4	4	2	2	3	4	4	3	3	8
228	3	2	16	2	0	5	3	1	5	5	5	2	1	5	5	5	5	5	5	4	5	3	5	5	5	5	5	2	2	5	5	5	5	5	7
229	3	2	16	2	1	5	5	4	5	5	4	2	4	4	3	3	5	4	5	5	5	5	4	4	3	3	4	3	2	1	3	4	4	5	8
230	3	2	16	2	0	4	4	3	4	4	4	3	2	3	3	3	3	3	3	3	3	3	3	3	4	3	4	3	3	2	4	4	3	4	3
231	3	2	16	2	0	3	2	4	1	4	1	4	4	4	4	2	3	4	3	3	3	2	4	4	2	1	5	3	2	2	3	1	3	5	10
232	3	2	16	2	0	3	4	3	4	4	4	4	2	3	3	3	3	3	3	4	3	3	4	4	4	4	4	3	3	3	3	4	4	4	2
233	3	2	16	2	0	5	3	4	2	5	5	1	2	3	3	3	3	3	3	3	3	3	3	999	2	3	4	3	3	3	3	5	4	4	6
234	3	2	16	1	0	5	2	2	3	4	2	1	1	5	5	4	5	4	5	5	4	5	5	4	4	4	5	2	4	3	3	4	3	3	10
235	3	2	16	1	0	5	4	4	4	5	3	3	2	4	4	4	5	4	5	4	3	5	1	4	2	5	5	2	2	3	3	5	4	3	8
236	3	2	16	2	0	2	3	3	4	4	4	2	3	4	4	3	4	4	4	3	4	3	4	2	4	4	4	2	2	2	4	4	4	4	5
237	3	2	15	2	0	4	4	3	3	4	3	4	3	3	3	3	4	4	3	3	4	4	2	4	4	4	3	3	3	3	2	3	3	4	8
238	3	2	16	1	0	4	5	4	3	3	3	3	3	3	3	3	3	3	3	3	3	3	3	3	3	3	3	3	3	3	3	3	3	3	0
239	3	2	16	1	0	4	1	3	4	4	4	1	3	3	3	3	3	3	3	3	3	3	3	3	3	4	4	3	3	3	3	3	3	3	1
240	3	2	17	1	0	4	2	2	3	3	5	2	3	3	3	3	4	3	3	2	3	3	3	3	3	3	3	4	4	3	3	4	2	3	1
241	3	2	17	2	0	5	5	4	4	4	5	3	3	4	4	2	3	3	3	3	3	3	4	4	4	3	4	3	3	3	4	3	3	3	6
242	3	2	16	2	0	4	5	4	4	4	5	4	3	4	3	3	4	4	3	3	3	4	3	4	3	4	4	3	3	3	3	4	3	5	7
243	3	2	16	2	0	5	5	3	4	5	3	4	3	3	3	4	4	3	3	3	3	3	3	4	4	4	5	3	3	4	3	4	4	3	5
244	3	2	16	2	0	4	4	3	4	4	4	2	1	3	3	3	3	3	3	3	3	3	4	4	4	3	4	3	2	2	3	4	3	3	3
245	3	2	16	2	0	5	4	3	3	4	4	1	1	3	3	3	3	2	2	4	3	3	4	3	4	4	3	2	4	4	4	4	4	4	9
246	3	2	16	2	1	5	3	3	4	5	5	3	3	3	2	3	5	2	1	5	5	4	4	4	5	5	5	4	4	3	3	5	4	5	9
247	3	2	16	2	0	4	3	4	3	5	5	3	2	4	3	4	5	4	4	4	4	4	4	3	3	4	5	3	4	2	5	5	3	4	7
248	3	1	16	2	0	3	3	3	3	3	3	3	3	3	3	3	3	3	3	3	3	3	3	3	3	3	3	3	3	3	3	3	3	3	1
249	3	2	16	2	0	4	4	4	3	4	3	2	2	3	3	3	3	3	4	4	3	3	4	3	3	3	4	3	4	3	3	3	3	4	3
250	3	2	16	1	0	4	4	3	3	3	3	3	3	4	4	3	3	4	4	4	4	3	3	4	4	4	3	3	3	3	3	3	3	3	1
251	3	1	16	1	0	2	1	1	3	3	3	3	3	3	3	3	3	3	3	3	3	3	3	4	1	2	3	3	3	2	3	2	4	4	2
252	3	2	16	2	1	4	3	2	2	4	1	1	1	3	3	3	3	4	4	3	2	3	2	3	2	2	2	4	1	2	3	4	3	4	7
253	3	2	16	2	0	4	4	4	4	4	4	2	3	4	4	4	4	4	4	4	4	4	4	4	3	4	4	3	3	3	3	4	3	4	6
254	3	2	16	2	0	4	4	4	4	5	4	3	3	4	4	4	4	4	4	4	4	4	4	5	3	4	4	3	3	3	3	4	3	5	6
255	3	2	16	2	0	4	4	4	4	4	3	2	3	4	3	3	4	4	3	5	4	3	4	4	5	5	5	2	3	2	4	5	3	4	8
256	3	2	16	2	0	4	3	2	2	4	1	1	1	3	3	3	3	3	3	4	4	4	2	3	2	2	2	4	1	2	3	4	3	4	6
257	3	2	16	2	0	4	3	2	2	4	1	1	1	3	3	3	3	3	3	4	4	4	2	3	2	2	2	4	1	2	3	4	3	4	6
258	3	2	16	2	0	4	4	4	4	4	4	3	4	4	3	3	3	3	3	4	3	3	3	4	4	3	4	3	3	3	3	4	3	4	15
259	3	2	16	2	0	5	3	3	4	5	4	3	3	4	3	2	4	4	4	5	3	5	4	4	3	3	4	2	3	2	3	4	3	4	3
260	3	2	16	2	0	4	3	2	4	5	4	2	2	4	3	3	3	2	2	2	3	3	4	4	3	3	4	2	3	2	3	4	4	4	3
261	3	2	16	2	0	5	5	4	2	5	4	4	2	5	2	3	4	5	4	3	5	4	5	5	4	5	5	3	3	4	4	4	4	4	2
262	3	2	16	2	0	5	4	4	2	5	3	2	2	5	4	3	4	4	4	4	4	3	5	5	4	5	5	3	4	4	5	4	3	5	3
263	3	2	18	2	0	4	4	1	2	4	2	1	2	4	3	2	4	3	5	2	4	5	3	4	3	4	4	2	3	3	4	5	3	4	8
264	3	2	18	2	0	3	2	1	2	4	2	1	2	5	4	4	4	5	4	2	2	3	5	4	5	4	4	3	3	3	3	5	5	5	2
265	3	2	18	2	0	4	3	2	4	3	3	2	2	3	3	3	4	3	3	2	3	3	3	3	3	3	3	3	3	3	3	4	3	3	4
266	3	2	19	2	0	4	4	3	3	4	3	3	2	5	3	3	4	3	3	3	3	3	4	4	3	4	4	3	3	3	3	4	4	5	3
267	3	2	18	2	0	5	4	4	3	5	5	2	2	3	3	3	3	3	3	1	3	3	4	3	4	3	4	3	3	3	3	3	3	3	10
268	3	2	18	2	0	5	4	3	4	3	5	2	2	4	4	3	3	4	5	5	3	3	3	4	4	4	3	2	3	3	4	5	4	3	4
269	3	2	18	1	0	5	3	3	4	3	5	2	3	3	4	4	4	3	4	3	4	3	3	3	3	4	4	3	3	3	3	3	3	3	2
270	3	2	18	1	0	4	4	3	4	5	4	4	1	4	5	4	4	4	4	3	4	5	5	4	4	5	5	2	4	3	3	5	5	5	6
271	3	2	18	1	1	5	5	5	5	5	5	2	4	999	3	5	5	5	5	5	5	5	4	5	5	5	5	1	5	2	5	5	5	5	4
272	3	2	18	1	0	3	2	4	3	4	3	1	2	3	3	3	4	4	4	4	4	3	2	4	4	3	4	3	3	3	3	4	4	4	1
273	2	1	19	2	0	4	4	2	4	4	999	1	2	2	3	2	4	3	4	4	3	4	3	4	3	4	4	4	4	3	2	4	3	3	4
274	2	1	18	1	0	5	4	5	4	4	4	5	3	5	4	4	5	4	5	4	5	4	5	4	5	4	4	4	4	4	3	4	5	5	9
275	2	1	18	1	0	5	3	2	1	3	1	2	2	4	1	3	1	3	1	2	2	3	1	4	4	3	3	4	5	3	3	4	3	4	5
276	2	1	18	1	0	4	4	3	3	4	3	4	3	4	3	4	4	4	4	4	3	3	4	5	5	4	5	3	3	4	4	4	4	4	11
277	2	2	18	2	0	999	1	2	2	2	2	2	2	2	3	3	3	3	3	3	3	3	3	3	2	2	2	4	4	4	2	2	2	2	0
278	2	2	18	2	0	4	3	3	4	5	5	3	3	3	3	4	4	3	3	3	3	3	2	4	3	3	3	3	3	3	3	3	3	3	6
279	2	2	999	2	0	3	3	3	4	4	3	1	1	3	4	2	3	3	5	1	3	3	3	3	4	3	3	3	3	3	3	3	3	3	3
280	2	2	18	2	1	5	5	5	5	5	5	4	1	2	2	2	1	5	999	5	3	5	5	5	1	4	2	3	4	2	3	2	4	2	0
281	2	2	18	2	0	5	5	2	3	4	5	1	2	4	4	3	5	4	5	5	4	4	2	2	2	3	3	2	1	2	2	4	2	2	6
282	2	2	18	2	0	4	1	2	2	3	3	2	2	3	2	2	3	2	3	3	3	4	3	2	3	3	4	3	3	3	3	3	3	3	4
283	2	2	18	1	0	5	4	4	4	5	5	3	3	4	4	4	4	4	4	4	4	3	4	4	4	4	4	4	4	4	4	4	3	4	9
284	2	2	18	1	0	5	3	3	4	4	4	1	1	3	3	3	3	3	3	4	3	5	5	3	4	3	3	4	3	3	3	4	4	5	6
285	2	2	18	1	0	5	3	4	5	5	4	2	4	4	4	3	3	4	4	4	4	3	4	4	4	4	5	3	4	4	3	5	5	4	11
286	2	2	18	1	1	4	5	5	5	5	5	4	3	5	4	4	4	4	4	5	3	4	5	4	5	5	5	3	3	3	3	5	4	5	4
287	2	1	18	2	0	5	2	3	4	4	4	2	4	4	5	3	4	4	5	4	4	4	4	5	5	4	5	2	999	999	4	5	4	5	7
288	2	2	17	2	0	5	4	4	4	5	5	4	4	5	5	4	4	4	5	5	5	4	4	4	5	4	5	2	5	4	4	5	5	4	6
289	2	2	17	2	0	4	4	2	3	4	3	2	3	3	3	3	3	3	4	3	4	3	3	4	4	4	3	2	3	3	3	3	3	3	3
290	2	2	17	2	0	4	4	4	4	4	5	3	3	3	3	3	3	4	4	3	3	3	4	4	3	4	4	2	3	3	3	5	3	3	3
291	2	2	17	1	0	3	1	3	3	3	1	1	1	3	3	2	4	4	3	3	4	4	3	3	3	3	3	3	3	3	3	3	3	3	8
292	2	2	999	2	0	5	3	3	3	5	3	1	3	3	3	3	4	4	4	3	3	3	4	4	3	2	4	3	3	2	3	4	4	4	3
293	2	2	17	2	0	5	3	5	4	5	4	2	4	4	4	3	3	5	5	5	5	4	4	4	5	5	5	3	4	4	3	5	5	4	8
294	2	1	17	2	0	4	4	3	3	3	4	3	2	5	5	4	5	5	5	4	5	5	3	4	4	3	4	3	2	2	4	5	3	4	8
295	2	1	17	2	0	4	3	2	3	4	3	1	3	4	3	3	4	3	5	2	5	3	4	4	4	4	4	5	4	3	3	5	4	5	10
296	2	2	17	1	0	5	3	5	4	5	4	1	2	5	4	3	5	3	5	5	3	3	4	3	4	4	4	3	3	4	3	4	5	5	5
297	2	2	17	2	0	5	5	5	5	4	5	2	3	3	4	3	1	2	5	5	4	4	5	4	5	3	5	3	2	4	3	4	3	4	10
298	2	2	17	2	0	4	1	1	4	4	4	1	1	3	4	4	4	4	4	1	3	4	4	3	4	3	3	2	3	2	3	5	5	3	5
299	2	2	17	2	0	5	5	5	5	5	5	2	3	5	5	4	5	5	5	5	5	3	5	5	5	5	5	3	3	3	3	5	5	5	8
300	2	2	17	2	0	5	5	4	3	5	5	1	2	5	4	3	5	3	5	3	4	5	3	5	3	4	4	4	3	4	3	5	4	5	11
301	2	1	17	1	1	4	4	4	3	3	4	4	3	4	5	4	4	3	3	3	4	4	3	4	4	5	3	2	4	4	4	5	4	5	4
302	2	2	17	1	0	4	1	3	3	4	3	1	2	4	4	3	4	4	4	4	4	3	4	3	4	4	4	3	3	3	3	4	4	5	2
303	2	2	17	1	0	5	5	4	4	5	5	2	2	4	5	2	3	4	4	4	3	4	2	3	5	4	4	2	2	2	3	4	4	5	7
304	2	2	18	1	0	5	2	4	2	2	4	1	2	4	3	2	2	3	3	2	2	3	3	3	2	3	2	2	3	1	3	3	2	4	6
305	2	2	17	2	0	3	1	3	3	3	3	1	1	2	2	2	2	2	2	3	2	2	3	3	3	3	3	3	3	3	3	3	3	3	3
306	2	2	17	2	0	5	3	4	2	3	3	4	2	5	5	3	5	4	5	4	4	4	3	5	4	4	3	3	4	4	4	5	4	4	9
307	2	2	17	2	0	2	4	5	4	4	4	2	4	4	1	1	4	3	3	2	4	4	4	3	4	4	3	2	2	4	3	4	5	5	11
308	2	2	17	2	0	5	4	5	5	5	5	3	4	4	3	4	4	5	4	5	4	3	4	4	5	2	4	3	4	3	4	5	5	5	8
309	3	2	17	999	0	5	2	1	3	4	2	1	2	3	3	1	2	3	2	3	2	3	2	3	2	3	4	3	2	2	3	4	2	4	0
310	3	1	17	1	0	2	2	1	2	3	3	3	3	3	3	3	3	3	3	3	3	3	3	3	3	3	3	3	3	3	3	3	3	3	0
311	3	2	17	2	0	4	5	3	3	3	3	1	1	3	3	3	3	3	3	3	3	3	3	3	1	3	4	3	3	3	3	3	3	2	11
312	3	2	17	2	0	4	3	3	3	3	3	1	1	3	3	3	3	3	3	3	3	3	3	3	1	3	3	3	3	3	3	3	3	3	7
313	3	2	17	2	0	5	3	4	3	5	5	2	4	3	4	3	2	3	1	4	3	3	5	4	2	5	4	3	3	3	1	4	4	5	6
314	3	1	17	1	0	4	4	3	2	4	1	2	1	2	2	2	3	3	4	3	3	3	2	4	4	3	3	3	3	3	2	4	3	4	3
315	3	2	17	1	0	5	3	2	4	2	1	1	1	2	2	1	3	2	3	1	2	3	1	1	1	1	2	3	1	1	2	3	1	5	3
316	3	2	16	1	0	5	2	2	4	2	1	1	1	2	2	1	3	2	3	1	2	3	2	1	2	1	2	3	1	1	2	4	2	5	4
317	3	2	17	2	0	4	2	2	2	4	3	1	2	4	4	3	4	3	4	2	3	3	2	2	3	3	4	2	3	3	3	4	4	4	7
318	3	2	17	2	0	4	2	2	3	2	3	1	2	3	3	2	4	3	4	3	3	2	3	3	3	3	4	3	3	2	3	4	2	4	6
319	3	2	17	1	0	3	5	3	3	3	2	1	1	1	3	1	3	3	2	1	3	2	3	3	3	1	1	3	3	5	1	1	3	1	1
320	3	1	17	999	0	4	4	3	3	3	3	1	1	1	3	1	3	3	2	3	3	3	3	3	3	1	1	3	3	5	1	1	1	1	2
321	3	2	17	2	0	5	3	2	3	3	1	1	1	3	3	3	3	3	3	3	3	3	1	3	3	3	3	3	3	3	3	3	3	3	6
322	3	2	17	2	0	4	5	4	4	4	3	3	3	3	4	3	3	3	3	5	3	3	5	4	4	4	4	2	2	2	4	5	4	4	10
323	3	1	17	1	0	3	2	2	3	4	2	1	4	3	3	3	3	3	3	4	3	3	3	4	3	3	3	3	3	3	3	3	3	3	3
324	3	1	17	1	0	3	4	3	3	3	3	2	4	4	4	4	4	4	3	3	3	4	4	4	4	4	4	3	3	3	3	3	2	4	6
325	3	1	17	2	0	3	2	3	2	3	3	2	1	1	2	1	3	1	2	1	1	1	3	3	3	3	3	3	3	3	3	3	3	3	0
326	3	2	16	2	0	5	5	3	4	5	5	4	4	5	5	4	3	4	5	4	3	3	5	3	4	3	5	3	4	3	3	5	5	3	7
327	3	2	16	2	0	4	1	2	3	4	4	1	3	3	3	3	3	3	3	3	3	3	2	3	3	3	3	3	3	3	3	3	3	3	0
328	3	2	17	2	0	2	3	2	3	4	4	2	3	4	3	3	5	4	5	4	4	3	4	3	3	4	4	3	3	3	4	4	4	4	4
329	3	2	17	2	0	4	2	2	3	3	3	1	4	3	2	2	3	2	3	3	3	3	2	3	4	3	3	2	2	2	3	4	4	4	4
330	3	2	17	2	1	5	5	5	999	5	4	3	3	4	4	3	4	3	3	5	3	3	3	4	4	4	4	3	3	4	3	4	3	3	5
331	3	2	17	2	0	5	4	3	3	4	3	3	3	3	3	3	3	3	3	4	3	3	3	4	4	4	4	2	2	2	3	4	4	5	6
332	3	1	17	2	0	5	2	2	4	4	4	1	2	5	4	3	4	3	3	4	4	5	3	3	4	5	4	3	2	4	3	4	4	4	3
333	3	999	17	1	1	4	5	4	3	4	3	1	1	4	4	3	4	4	4	4	4	4	3	4	4	3	4	3	2	4	2	5	3	4	4
334	3	2	17	1	0	4	3	4	3	4	3	3	2	3	3	3	3	4	3	3	3	3	4	3	4	4	4	4	4	4	3	4	4	5	4
335	3	2	16	1	0	5	2	4	3	3	4	1	1	4	3	4	4	5	5	3	5	1	4	3	5	4	5	4	5	4	3	5	5	5	9
336	3	2	17	2	0	5	4	3	3	4	5	2	3	4	4	3	3	4	4	4	3	4	3	4	3	4	4	3	3	2	4	4	3	3	7
337	3	1	18	2	0	5	3	4	2	3	4	3	3	3	3	3	3	4	3	4	3	4	3	4	3	4	3	3	3	3	4	4	3	4	6
338	3	2	16	1	0	5	3	3	4	4	5	2	3	5	4	3	4	3	4	4	3	3	3	4	4	3	4	4	4	4	3	5	5	4	4
339	3	2	17	2	0	5	4	3	4	5	3	3	3	4	4	3	4	3	4	4	5	5	4	3	2	4	3	3	3	3	3	4	4	3	4
340	3	2	17	2	0	5	3	4	4	4	3	4	2	3	3	2	3	3	4	4	3	4	3	4	4	4	3	3	2	3	3	5	3	4	5
341	3	2	17	2	0	4	3	4	3	3	3	3	3	3	3	3	4	4	4	4	4	5	3	4	4	5	5	4	4	1	3	5	3	4	13
342	3	2	17	2	1	3	5	5	3	3	5	1	2	3	3	2	5	5	4	5	4	4	4	2	4	4	3	1	1	3	2	2	1	2	8
343	3	2	17	2	0	5	2	4	2	3	4	1	3	3	4	4	4	3	4	5	3	3	4	5	4	3	3	2	4	1	2	3	3	5	8
344	3	2	18	2	0	5	3	4	5	5	5	2	1	3	3	2	4	4	4	4	4	4	3	4	4	4	5	3	4	4	3	4	4	5	7
345	3	2	17	2	1	5	5	3	3	3	4	3	1	3	3	3	5	3	4	4	3	3	3	3	3	4	4	5	3	3	3	4	3	3	3
346	3	2	17	1	0	4	3	3	3	4	3	3	2	3	3	3	3	3	3	3	3	3	2	3	3	3	3	3	3	3	3	3	3	3	3
347	3	2	17	2	0	5	3	2	3	4	3	1	1	3	3	3	2	4	3	3	3	2	4	3	2	4	3	3	4	3	4	5	3	4	0
348	3	2	17	1	0	5	5	4	3	5	3	4	4	3	4	2	2	2	3	1	1	1	3	4	4	3	5	3	3	3	4	5	3	5	9
349	3	2	17	2	0	4	1	2	3	5	4	1	2	3	1	4	1	1	2	3	3	1	4	5	3	4	4	2	4	1	3	3	1	3	6
350	3	2	17	1	0	5	3	4	4	4	3	1	1	4	4	2	4	5	4	4	4	5	2	5	5	4	4	2	4	2	4	3	2	3	8
351	3	2	17	2	0	999	2	4	3	3	3	1	1	4	2	2	4	5	3	4	4	3	2	5	3	3	3	3	4	3	3	2	3	3	3
352	3	2	17	2	0	2	4	3	3	4	4	2	2	3	3	3	3	3	3	3	3	3	3	3	3	3	3	3	3	3	3	3	3	3	3
353	3	2	17	2	0	3	2	3	3	4	3	3	1	3	3	3	4	3	4	3	3	3	3	3	3	3	3	3	3	3	3	3	3	3	3
354	3	2	17	2	0	5	5	3	4	4	5	2	4	5	5	4	5	5	5	4	4	4	4	4	5	4	4	4	4	3	4	3	4	4	13
355	3	2	17	1	0	4	3	4	3	4	4	2	3	3	3	4	4	3	4	3	4	3	3	2	1	3	4	3	3	3	3	4	3	3	6
356	3	2	17	1	0	2	4	3	3	3	3	2	1	4	3	4	2	4	3	3	3	2	3	3	3	3	3	3	3	2	2	4	4	4	5
357	3	2	17	1	0	4	2	1	3	2	1	1	1	3	4	3	4	3	4	4	4	4	3	2	1	4	2	3	2	4	3	4	3	3	6
358	3	2	17	1	0	5	2	1	3	4	4	1	1	3	3	3	3	3	4	4	4	4	3	3	4	3	3	3	2	999	3	3	3	3	7
359	3	2	17	2	0	4	4	2	4	4	4	4	3	3	4	3	4	4	5	3	4	3	3	2	3	3	3	3	2	3	4	4	5	2	0
360	3	2	17	2	0	5	3	3	4	4	4	3	3	3	3	3	3	3	3	3	3	3	2	3	4	3	2	3	3	3	3	2	3	4	9
361	3	2	18	999	0	2	2	4	3	4	5	4	5	5	5	4	4	3	4	5	5	4	3	2	3	3	1	2	4	1	2	4	2	3	8
362	3	1	17	1	0	4	4	4	4	4	4	1	4	4	5	5	5	5	5	4	5	5	4	5	5	4	5	3	3	3	4	5	3	5	4
363	3	2	17	1	0	5	5	2	2	2	3	1	1	4	4	2	5	3	3	3	4	3	3	5	5	3	4	3	3	4	3	5	4	3	1
364	3	2	16	1	1	5	3	1	2	3	3	1	1	3	3	3	3	3	3	3	3	3	3	4	4	3	4	3	3	3	3	3	3	3	3
365	3	2	17	1	1	5	4	4	2	4	3	4	3	5	4	3	3	4	4	5	5	4	5	4	5	4	4	3	3	4	4	4	3	3	6
366	3	2	17	1	0	5	5	5	5	5	5	3	4	5	5	4	5	5	5	5	5	5	5	5	999	4	5	3	4	3	4	5	4	5	7
367	3	1	17	1	0	5	5	3	4	5	5	3	3	3	4	3	3	3	3	3	2	2	4	5	5	3	4	3	3	3	4	5	5	5	8
368	3	1	17	1	0	3	3	3	2	3	3	2	2	3	4	3	4	3	4	3	4	4	4	3	3	3	4	3	3	3	3	4	3	4	0
369	3	2	17	2	0	4	3	3	4	5	3	2	2	3	4	4	1	2	4	4	4	4	1	4	4	5	5	3	4	3	3	5	4	5	7
370	3	2	18	1	0	999	5	3	3	4	3	2	2	3	3	3	3	3	3	3	3	3	3	3	3	3	3	2	2	3	3	4	3	4	4
371	3	2	17	2	0	4	4	1	3	5	3	1	3	3	3	3	3	3	3	3	3	3	4	1	5	3	5	1	2	3	4	3	4	4	10
372	3	2	17	1	0	5	3	3	3	3	4	2	2	5	5	3	3	4	3	4	3	3	4	4	3	3	3	3	3	3	3	5	5	5	1
373	3	2	17	1	0	5	4	3	4	5	5	1	3	4	4	3	5	5	5	4	4	4	5	2	4	4	4	3	3	3	4	4	4	4	13
374	3	2	17	2	0	5	5	3	3	4	3	3	3	3	3	3	3	4	4	5	3	4	4	3	4	4	5	3	4	4	3	4	3	4	6
375	3	1	17	1	0	5	3	4	4	3	3	2	2	4	3	3	3	4	3	4	4	3	1	3	3	3	4	2	4	3	2	3	4	3	2
376	3	1	17	2	0	3	2	4	3	4	3	2	1	5	4	4	4	4	4	4	4	4	3	2	4	3	2	3	4	3	4	3	3	2	3
377	3	2	17	2	0	5	4	4	3	3	3	2	2	3	3	3	3	3	3	3	3	3	4	3	3	3	4	3	3	3	3	3	3	3	2
378	3	1	17	1	1	4	3	4	3	3	3	4	3	4	3	2	3	3	4	2	3	3	3	2	4	4	3	3	3	3	3	4	3	3	8
379	3	1	17	2	1	4	3	4	3	5	3	2	3	4	4	3	5	3	4	4	3	3	3	4	3	3	3	3	3	3	3	3	3	3	3
380	3	2	17	2	0	4	5	4	4	4	4	2	3	3	3	3	3	3	3	3	3	3	3	3	3	3	3	3	3	3	3	3	3	3	1
381	3	2	17	2	0	5	2	1	2	4	2	1	1	2	3	2	2	3	2	2	3	3	3	4	1	2	3	3	4	4	2	2	2	2	8
382	2	1	15	1	0	5	4	3	4	4	4	2	3	3	2	3	3	3	4	4	3	3	4	3	4	4	4	2	4	3	3	4	3	5	4
383	2	2	16	2	0	5	5	2	3	4	2	1	2	2	4	2	3	4	4	5	2	5	4	4	5	5	4	3	4	3	3	4	4	4	4
384	2	2	16	2	0	5	5	3	3	5	3	1	3	4	4	3	4	5	5	4	4	5	4	4	3	5	4	4	3	2	5	5	5	5	14
385	2	2	16	2	0	5	4	4	3	4	4	1	3	5	5	5	4	4	4	4	4	5	4	5	4	5	5	4	1	2	5	5	5	5	5
386	2	2	16	2	0	4	3	2	3	4	2	1	1	3	4	3	3	3	3	4	3	3	4	3	3	3	3	3	3	3	3	4	3	4	8
387	2	2	16	1	0	3	2	1	4	4	5	1	3	4	4	3	4	3	5	2	3	4	3	3	4	4	4	3	3	3	4	4	3	5	3
388	2	2	16	2	0	5	4	4	3	3	3	1	2	5	4	3	4	4	4	4	4	4	4	4	4	4	4	3	3	3	3	4	4	3	5
389	2	2	16	2	1	5	4	3	2	4	3	1	1	3	4	3	4	2	3	2	4	3	3	4	4	5	4	1	4	2	3	4	3	4	6
390	2	2	17	1	0	5	3	3	3	4	4	1	1	4	3	4	4	4	4	4	4	4	4	4	4	4	4	2	4	4	3	4	4	4	3
391	2	2	16	2	0	5	2	3	3	4	999	1	2	3	3	3	3	3	3	3	3	3	3	4	4	4	3	3	4	4	4	4	4	4	5
392	2	1	16	2	0	5	3	3	3	4	3	3	3	4	3	2	3	4	4	3	3	3	3	4	3	3	4	3	3	3	1	4	3	5	2
393	2	2	16	2	0	5	3	3	3	4	3	2	3	3	3	2	2	3	2	3	2	3	4	4	4	4	4	3	3	2	3	5	3	4	1
394	2	1	16	2	0	2	4	3	4	3	3	4	1	4	3	4	3	2	3	3	2	4	3	2	4	4	5	3	4	2	3	2	5	3	2
395	2	1	16	1	1	2	3	4	4	4	1	2	3	4	4	2	5	5	2	4	1	5	4	4	4	2	4	999	3	3	5	4	4	3	5
396	2	2	16	1	0	3	4	2	4	5	4	2	3	4	3	4	3	4	4	4	3	4	4	4	4	4	4	3	3	3	4	4	3	3	11
397	2	2	16	1	0	5	4	3	4	4	5	1	2	3	3	2	4	3	3	3	3	4	3	3	3	4	3	2	2	2	2	4	4	3	5
398	2	1	16	2	0	4	2	3	3	4	3	1	3	4	3	2	3	3	4	2	3	3	3	3	3	2	3	3	4	999	3	4	3	2	6
399	2	2	16	1	0	5	2	3	3	4	3	1	3	4	3	2	3	3	4	3	3	3	3	3	3	2	3	3	4	3	4	3	3	2	6
400	2	1	16	2	0	5	3	2	3	4	3	1	3	3	3	2	4	3	4	3	4	3	3	4	4	4	4	2	3	3	2	4	4	5	4
401	2	2	16	2	0	5	2	2	4	3	4	1	1	4	3	3	4	4	3	4	4	4	4	4	4	4	2	2	4	4	2	4	3	4	8
402	2	1	17	1	0	4	4	4	3	4	1	3	5	4	4	3	3	3	4	3	2	3	2	4	4	3	3	2	3	4	3	4	3	2	11
403	2	1	16	1	1	5	3	4	4	3	3	1	5	4	4	3	4	5	3	3	4	5	4	4	4	3	4	3	2	4	5	3	4	4	5
404	2	1	16	2	0	4	2	1	3	4	1	1	1	3	2	2	5	4	5	3	3	4	1	4	5	3	4	1	4	5	3	4	2	3	7
405	2	1	16	2	0	5	3	3	4	4	3	3	3	4	3	4	5	5	4	3	4	3	4	4	4	4	4	3	3	3	3	4	4	4	3
406	2	2	16	1	0	4	4	3	4	4	3	3	4	4	4	3	4	4	4	5	5	4	5	4	5	4	5	3	4	4	4	5	5	5	8
407	2	1	16	2	0	5	5	5	3	5	2	2	3	4	4	3	4	3	4	4	4	4	4	5	3	2	5	2	5	4	4	5	2	5	6
408	2	2	15	1	0	4	2	2	3	4	3	1	3	3	3	3	4	4	4	3	4	4	4	3	3	4	999	3	3	4	3	3	3	3	3
409	2	2	15	1	0	4	2	3	3	3	4	2	2	3	3	3	3	3	3	4	3	3	3	3	2	3	3	3	4	3	3	3	3	3	4
410	2	2	15	1	0	4	3	3	4	5	5	4	4	4	5	5	4	4	5	5	5	5	4	4	4	5	5	2	4	2	2	4	4	4	7
411	2	1	15	1	1	5	5	5	5	5	4	5	4	5	3	4	4	4	4	4	5	4	5	5	5	4	5	5	5	4	3	5	5	3	7
412	2	1	15	1	1	5	3	4	4	4	4	3	3	3	1	3	1	1	1	2	3	4	3	3	4	3	4	3	3	3	3	3	4	3	4
413	2	1	15	1	0	3	5	4	3	5	3	2	3	3	3	3	4	2	3	3	3	3	3	2	3	3	4	2	2	4	3	4	3	3	4
414	2	1	15	1	1	3	4	4	4	4	3	4	3	3	1	1	1	1	1	1	1	1	3	4	4	4	4	3	4	4	4	4	4	5	11
415	2	2	15	1	1	5	3	4	5	5	5	3	3	5	3	3	3	4	2	4	4	4	5	4	5	5	5	3	2	2	4	5	3	4	3
416	2	2	15	1	0	5	3	3	3	4	3	2	3	4	4	3	4	3	5	4	3	5	3	3	4	5	4	3	4	4	5	5	4	4	6
417	2	2	15	1	0	2	4	3	4	4	4	3	3	4	3	4	4	3	3	4	4	3	4	3	4	5	4	2	2	3	5	4	3	5	9
418	2	2	15	1	0	5	5	3	4	4	5	3	3	5	5	4	4	5	3	5	4	3	4	5	5	4	4	3	3	3	3	4	3	3	3
419	2	2	15	2	1	5	3	3	4	5	5	3	3	5	4	4	4	5	5	4	5	5	4	4	5	5	5	3	4	3	5	5	4	5	2
420	2	2	15	1	0	5	2	3	3	4	5	3	2	4	3	2	4	4	4	4	3	4	4	3	4	4	4	1	2	2	5	4	4	4	4
421	2	2	15	2	0	3	4	4	5	5	4	2	4	4	4	4	5	4	5	3	5	5	5	4	4	4	5	2	3	3	4	5	5	5	4
422	2	2	15	1	0	5	3	3	5	5	5	1	3	5	5	4	5	4	5	5	5	5	5	5	5	5	5	3	4	4	4	5	4	5	2
423	2	2	15	2	0	5	3	3	5	4	5	1	3	3	3	4	4	4	5	4	4	4	3	3	3	4	4	3	3	4	3	4	3	4	2
424	2	2	15	1	0	4	4	999	5	4	3	3	3	3	4	3	5	4	5	4	3	5	3	4	4	5	4	4	4	3	4	5	5	5	15
425	2	2	15	2	1	4	5	4	4	4	4	3	3	5	4	3	3	3	4	4	4	4	4	4	5	3	4	3	3	4	3	4	4	4	5
426	2	2	15	1	0	5	1	3	4	4	4	1	2	5	2	3	4	4	4	3	4	4	3	4	3	999	3	2	4	3	3	4	4	4	6
427	2	2	15	2	0	4	4	2	4	4	4	2	3	3	3	3	3	4	4	3	4	4	3	4	3	4	4	2	2	3	3	999	2	3	9
428	2	1	15	2	0	5	5	5	2	5	2	4	3	3	2	3	2	3	3	3	2	3	4	4	3	1	3	2	2	3	3	1	2	5	4
429	2	2	14	1	0	4	3	2	3	4	1	2	2	3	3	3	3	3	3	4	3	3	3	3	4	3	4	3	4	3	3	4	4	3	1
430	2	2	15	1	0	5	2	2	2	4	3	1	1	3	3	2	4	3	4	2	3	3	3	3	3	4	3	3	3	2	2	3	4	4	0
431	2	2	15	1	0	5	3	4	3	4	3	2	3	5	4	3	4	3	4	3	3	3	4	4	4	3	4	2	4	3	3	4	4	4	9
432	2	2	15	2	0	5	3	3	3	3	3	1	3	3	3	3	3	3	3	3	3	3	3	3	3	3	3	3	3	3	3	3	3	3	3
433	2	2	15	2	0	5	3	3	3	3	3	1	3	3	3	3	3	3	3	3	3	3	3	3	3	999	3	2	2	3	3	3	3	3	4
434	2	2	17	1	0	3	5	3	4	3	4	5	3	4	3	3	3	3	3	5	3	3	4	3	3	3	4	3	3	2	3	5	4	5	2
435	2	1	15	1	0	5	3	4	4	5	4	2	3	4	4	3	3	3	5	4	4	4	3	4	4	4	5	3	3	3	4	5	3	4	2
436	2	2	15	1	0	4	3	2	4	4	3	2	2	4	4	3	4	4	5	3	3	4	5	4	4	4	4	3	4	4	3	4	3	4	11
437	2	1	15	1	0	4	3	4	3	4	5	1	2	2	4	3	4	5	4	2	3	4	4	3	3	3	4	4	5	4	4	3	4	5	8
438	2	2	14	2	0	5	3	3	4	4	4	2	3	5	4	3	4	4	4	4	4	3	4	4	4	4	4	4	4	4	4	5	4	4	6
439	2	2	15	1	0	5	4	4	4	5	4	4	3	4	4	3	3	3	4	4	4	4	4	4	5	4	5	3	4	3	4	4	4	5	9
440	2	2	15	2	0	4	3	5	3	4	4	999	3	4	3	3	3	4	4	4	4	4	3	5	5	3	4	3	4	4	3	4	3	4	9
441	2	2	15	2	0	5	5	3	4	5	3	2	4	4	4	3	4	4	4	2	4	3	3	3	4	5	5	3	2	4	4	5	5	5	9
442	2	2	15	2	1	4	5	3	4	5	5	4	3	3	4	3	3	3	3	4	3	3	3	4	4	4	4	3	4	4	3	5	5	3	7
443	2	2	15	2	0	3	1	2	3	3	2	1	1	3	3	3	3	2	3	2	3	3	2	4	2	3	3	3	2	3	2	4	2	2	1
444	2	2	15	2	0	4	3	4	4	5	4	1	3	3	3	3	3	4	4	4	3	4	3	3	5	3	4	3	3	3	3	4	3	3	2
445	2	2	14	2	0	4	4	4	4	4	3	3	3	5	5	4	5	4	5	4	4	5	3	4	4	4	4	3	3	3	3	5	4	4	3
446	2	1	15	2	0	5	3	3	3	5	2	3	3	5	3	3	4	3	5	5	5	3	4	5	5	5	5	3	4	4	3	4	5	5	5
447	2	1	15	1	0	5	3	3	3	3	3	4	2	3	4	3	3	3	4	4	4	4	4	4	4	4	3	3	3	3	2	3	3	3	0
448	2	2	15	1	0	5	5	4	3	5	3	3	3	3	3	3	3	3	3	4	3	3	4	4	3	4	4	3	1	3	3	3	3	3	7
449	2	2	15	2	0	4	3	5	3	4	5	1	3	4	4	3	4	3	3	4	4	3	3	4	5	5	4	3	4	1	5	5	4	3	6
450	2	2	15	1	0	3	2	3	4	4	4	1	1	3	3	3	3	3	3	3	3	3	4	2	4	4	4	3	3	3	3	5	4	5	4
451	2	2	15	2	0	5	3	2	2	4	5	1	5	3	2	3	1	3	4	3	3	4	5	3	5	5	5	1	5	2	3	5	4	3	10
452	2	2	15	1	0	4	3	3	4	4	5	2	3	3	3	2	4	4	3	5	2	3	2	4	5	3	4	2	2	2	2	3	4	3	9
453	2	2	15	2	0	5	5	1	4	5	2	1	1	3	2	1	2	2	4	2	2	3	5	5	4	2	4	3	4	4	1	4	4	3	8
454	2	2	15	2	0	5	3	4	4	4	3	999	2	3	3	4	4	4	3	3	3	3	4	4	4	4	4	3	4	3	3	4	4	4	8
455	2	2	15	2	0	5	4	4	4	4	3	2	3	4	4	3	3	4	4	3	5	4	3	5	4	3	4	3	2	3	4	4	4	5	10
456	2	2	15	2	0	5	5	4	4	5	4	1	2	3	3	2	4	3	4	4	3	3	3	3	4	5	4	2	3	2	3	5	4	5	7
457	2	2	14	2	0	5	4	4	5	5	5	3	3	4	1	4	5	5	4	3	5	5	4	4	4	5	5	3	2	4	3	4	5	5	13
458	2	2	15	1	0	4	4	4	4	4	4	3	3	4	3	3	4	3	4	3	4	3	4	3	4	4	4	4	4	4	3	4	4	4	4
459	2	1	15	1	1	5	3	4	4	5	4	1	3	3	4	4	4	4	4	4	4	3	5	4	5	5	5	3	3	3	3	4	3	4	7
460	2	2	18	1	0	5	3	3	4	5	5	1	3	4	4	3	3	3	4	5	4	4	3	5	3	4	5	3	3	4	3	4	4	3	2
461	2	2	18	1	0	4	3	4	5	4	4	1	3	4	4	3	3	4	5	5	4	3	4	3	4	4	4	3	4	3	3	4	4	4	3
462	2	2	18	2	0	5	3	3	4	4	2	2	3	3	4	3	3	4	4	4	3	4	4	4	4	3	4	2	3	2	3	4	3	4	13
463	2	2	18	1	0	4	3	2	4	4	5	2	2	4	2	2	3	3	3	3	3	3	4	3	4	4	4	2	1	2	4	4	5	4	4
464	2	2	18	2	0	4	2	3	3	3	3	1	1	3	3	3	3	3	3	3	3	3	3	4	2	3	2	4	3	5	4	2	4	1	6
465	2	2	18	2	0	3	2	3	3	4	4	1	3	3	3	3	3	4	3	3	3	3	5	3	4	3	4	3	2	1	3	3	3	3	9
466	2	2	18	2	0	5	5	5	4	5	4	1	1	4	3	3	4	4	4	3	3	3	5	4	4	4	3	2	2	2	4	3	2	3	11
467	2	2	18	2	0	5	4	3	4	5	2	3	3	3	4	3	4	4	4	3	4	4	3	3	3	3	4	3	3	3	3	3	2	3	11
468	2	2	18	2	0	4	1	2	3	3	4	1	1	4	3	2	3	4	5	1	3	4	4	3	4	4	3	2	2	4	4	5	3	4	10
469	2	2	17	2	0	3	5	3	3	3	3	1	3	3	3	3	3	3	3	3	3	3	3	3	3	3	3	3	3	3	3	3	3	3	1
470	2	2	18	1	0	4	3	3	2	3	3	1	1	3	3	2	3	2	3	3	3	2	2	3	3	3	2	4	3	3	2	3	2	3	4
471	2	2	18	1	0	5	3	2	4	5	3	1	1	5	5	4	5	5	4	5	5	5	4	3	3	3	3	3	2	3	4	4	2	5	4
472	2	2	18	1	0	4	3	3	3	3	4	1	3	3	3	3	3	4	3	3	2	2	1	3	3	3	3	2	2	1	3	3	3	3	5
473	2	2	18	2	0	2	3	3	3	3	4	2	2	3	3	3	3	3	2	3	3	4	3	3	2	2	4	3	4	2	3	3	3	4	1
474	2	2	18	1	0	3	4	4	5	3	2	1	2	3	2	3	4	4	4	3	4	4	4	4	3	4	3	1	3	2	3	4	2	3	6
475	2	2	18	2	0	5	5	3	4	5	4	2	3	3	4	3	4	3	3	4	4	4	4	5	4	4	4	3	3	4	3	5	5	4	10
476	2	2	18	1	0	2	3	1	5	4	3	1	1	3	3	3	3	4	3	4	4	3	3	4	4	3	3	2	3	3	3	4	1	3	8
477	2	2	18	2	0	4	4	3	3	3	4	2	2	3	3	2	3	3	4	3	3	3	3	4	3	4	3	1	3	3	4	3	4	4	6
478	2	2	18	2	0	4	4	3	3	3	4	2	2	3	3	2	3	3	4	3	3	3	3	4	3	3	2	3	3	2	2	4	3	2	6
479	2	2	18	1	0	5	3	2	4	5	3	2	1	3	2	2	4	3	5	3	2	3	4	3	5	5	5	1	3	1	3	5	3	4	8
480	2	2	17	1	0	5	3	1	1	5	3	2	1	4	4	2	3	3	3	3	3	3	4	3	4	3	4	3	3	2	5	5	5	5	9
481	2	2	18	2	0	3	3	1	3	3	3	2	1	3	3	3	4	3	3	4	3	4	3	3	3	3	3	3	3	2	3	3	3	3	6
482	2	2	18	1	0	3	2	3	3	3	3	1	1	4	2	1	5	2	3	3	3	4	4	3	4	3	4	3	3	2	3	5	1	3	6
483	2	1	19	2	0	4	3	4	4	4	3	2	3	3	3	3	4	3	4	4	3	3	3	3	3	3	3	3	3	3	3	4	3	3	0
484	2	2	15	2	0	5	3	4	4	5	4	2	3	5	4	3	4	4	4	4	4	4	4	4	4	4	4	4	4	4	3	5	4	5	7
485	4	2	16	2	0	4	3	3	3	3	3	3	3	3	4	3	3	4	3	4	3	3	3	3	3	3	3	3	2	3	3	3	3	3	4
486	4	2	17	2	1	5	5	4	4	5	4	3	3	4	3	3	5	5	5	4	4	4	5	4	5	4	5	3	3	2	4	4	2	5	9
487	4	1	16	2	0	5	3	3	3	5	4	3	5	5	5	3	3	4	5	5	5	3	5	5	5	5	5	2	3	3	3	4	5	5	16
488	4	2	17	1	0	5	4	3	4	5	4	3	2	4	3	3	4	4	4	4	4	4	3	4	4	4	4	3	3	3	4	4	4	3	9
489	4	2	16	1	0	2	4	3	4	4	4	3	3	4	4	3	4	4	4	4	4	4	4	3	4	4	4	3	3	3	3	3	3	4	6
490	4	1	16	2	0	5	3	2	3	3	4	1	1	4	3	3	3	4	3	3	3	4	3	4	4	3	4	3	2	3	4	4	5	4	12
491	4	1	17	2	1	4	3	4	4	4	4	2	2	4	4	3	3	4	4	3	4	5	2	4	4	5	5	3	4	3	3	4	4	3	5
492	4	2	17	2	0	4	3	4	3	5	5	3	3	3	3	3	3	3	3	3	3	3	4	2	4	4	5	2	3	2	3	5	5	4	6
493	4	1	16	2	0	4	3	3	3	3	3	3	3	3	3	3	3	3	3	3	3	3	3	3	3	3	3	3	3	3	3	3	3	3	0
494	4	2	17	2	0	5	3	4	4	5	5	2	4	4	5	4	4	3	4	4	4	4	4	4	5	4	4	3	3	3	4	5	4	4	10
495	4	2	17	2	1	5	5	4	4	5	5	4	5	4	4	3	4	4	4	5	5	4	5	4	5	4	5	3	4	4	4	5	5	4	13
496	4	1	17	2	0	4	3	3	4	5	4	2	4	4	3	3	3	4	3	4	4	4	4	4	4	4	5	2	3	3	4	5	4	4	11
497	4	2	18	2	0	5	4	4	4	5	5	3	3	5	5	5	999	5	5	4	5	5	4	5	5	5	5	3	3	4	4	5	5	3	9
498	4	2	20	1	0	4	3	3	4	4	4	1	2	3	3	3	3	3	3	3	3	3	4	4	4	4	4	3	3	3	3	4	4	3	2
499	4	1	18	2	0	4	3	3	3	4	3	1	3	3	4	3	5	4	4	5	4	5	5	5	5	5	4	3	5	2	5	3	2	2	8
500	4	1	19	1	0	4	2	3	4	5	5	1	3	4	2	4	4	4	4	5	5	5	5	4	4	5	3	3	3	3	5	5	4	4	7
501	4	2	18	2	0	4	4	3	4	4	4	1	2	5	4	4	4	4	5	4	5	4	5	4	5	4	4	3	4	4	3	5	3	4	4
502	4	2	19	1	1	4	2	3	1	3	4	1	1	5	5	4	5	5	5	4	5	5	5	4	4	5	5	3	3	4	3	5	3	5	7
503	4	1	19	1	1	5	3	4	4	5	4	3	3	4	4	3	5	4	4	4	5	4	5	4	5	5	4	3	2	4	3	5	5	4	8
504	4	1	19	2	1	5	1	4	4	3	3	1	3	4	5	4	5	3	5	4	5	5	5	3	5	5	5	2	999	1	4	4	4	4	8
505	4	1	18	1	1	5	3	4	4	5	4	2	4	4	5	5	4	5	5	5	5	5	5	1	5	5	5	3	4	3	4	4	3	3	5
506	4	1	15	2	0	4	3	4	5	4	3	3	5	4	5	4	4	3	4	4	3	4	4	4	2	5	5	3	4	3	4	5	4	4	7
507	4	2	15	2	1	5	4	5	5	5	5	4	4	4	4	5	4	4	4	4	4	5	5	3	5	5	5	4	2	4	3	4	4	5	8
508	4	2	15	2	0	5	2	2	4	4	4	2	2	3	2	3	2	3	1	4	3	3	4	3	3	4	4	3	2	2	3	4	4	3	9
509	4	1	15	1	0	5	5	4	4	4	5	4	4	5	4	3	4	4	4	5	4	3	5	3	4	5	4	2	3	2	5	4	3	5	8
510	4	1	17	2	1	5	4	4	5	5	5	4	4	5	5	5	5	5	5	5	5	5	4	5	4	4	5	2	2	4	999	4	4	5	8
511	4	2	15	1	0	5	4	3	4	5	5	2	3	4	5	3	5	5	5	4	4	4	4	3	4	4	4	3	4	3	4	5	4	5	2
512	4	1	15	2	0	5	3	3	3	4	4	2	2	4	3	3	3	4	3	3	3	3	3	4	4	3	5	3	4	3	3	4	4	5	3
513	4	1	15	2	1	5	4	3	4	4	3	3	4	4	4	3	4	4	3	3	4	4	3	4	5	4	4	3	4	4	2	3	3	3	4
514	4	1	15	2	0	5	3	3	3	3	1	3	3	4	1	3	5	3	3	3	2	5	5	5	2	1	3	3	3	5	5	4	3	3	4
515	4	2	16	1	0	5	3	3	4	4	4	2	3	4	3	3	4	4	4	3	4	3	4	4	3	4	5	2	1	2	4	4	5	4	7
516	4	2	15	1	0	4	4	3	4	4	3	2	2	4	4	3	4	4	4	4	4	4	4	4	4	4	4	4	3	3	3	4	4	4	9
517	4	1	15	2	1	5	3	3	4	4	3	3	3	3	3	3	4	3	3	4	4	3	3	4	4	4	4	3	4	2	4	4	3	3	11
518	4	1	15	1	1	3	4	4	999	4	4	2	3	3	4	4	4	3	4	4	3	3	4	4	3	4	5	3	4	5	2	4	3	3	3
519	5	2	17	2	1	5	3	3	3	3	1	2	1	4	3	1	4	3	4	4	3	3	2	5	1	2	2	2	3	1	2	3	3	2	9
520	5	2	16	2	0	5	5	3	3	4	999	2	3	5	4	5	5	5	5	4	5	5	3	5	5	3	4	3	3	4	3	4	3	5	7
521	5	2	16	2	0	4	3	3	3	4	2	4	2	4	3	3	4	4	4	3	4	4	3	3	3	3	4	3	2	3	2	3	3	3	12
522	5	1	16	2	0	999	3	1	3	3	3	2	3	3	3	3	3	3	3	3	3	3	5	4	3	3	4	3	2	3	3	3	3	3	4
523	5	1	16	2	0	3	4	3	4	2	4	2	4	3	3	3	3	3	3	3	3	3	4	4	4	4	3	3	4	2	3	4	4	3	5
524	5	1	16	2	1	5	3	4	2	3	1	1	2	4	4	4	4	4	4	4	4	4	1	3	3	3	3	2	4	4	3	2	3	4	13
525	5	1	16	2	0	3	3	4	4	4	3	3	3	4	4	3	4	3	4	4	3	4	3	3	4	4	4	3	2	3	3	4	4	4	8
526	5	1	16	2	0	5	1	1	3	3	1	1	1	3	3	3	3	2	4	4	4	4	3	3	3	2	3	3	4	4	2	999	3	3	3
527	5	2	16	1	0	4	3	3	4	4	4	3	3	4	4	4	5	5	5	4	5	4	4	5	5	4	4	3	3	4	4	5	4	4	1
528	5	1	16	1	0	5	3	1	5	3	3	1	1	5	4	3	4	3	4	1	4	3	3	5	5	5	5	3	5	4	4	5	5	5	3
529	5	1	16	2	0	4	4	2	3	4	5	1	999	2	4	3	2	4	2	3	4	2	3	3	4	4	2	2	4	4	3	4	3	3	2
530	5	1	16	2	1	3	4	5	1	2	4	3	2	3	3	3	3	3	3	3	3	3	2	3	1	5	2	3	4	5	2	2	1	3	4
531	5	1	16	2	1	5	2	2	4	3	2	3	3	3	4	3	4	4	5	3	4	5	5	3	2	4	2	2	1	3	3	1	3	1	9
532	5	1	16	2	0	4	4	3	2	3	3	3	1	3	3	3	3	3	3	3	3	3	1	4	3	2	3	5	3	2	3	4	3	4	3
533	5	1	15	2	0	5	3	4	5	5	4	2	3	4	5	4	4	5	3	3	5	5	4	4	3	4	5	3	4	2	5	2	4	5	8
534	5	1	17	2	1	4	4	4	4	4	3	3	3	4	4	3	4	4	4	4	4	4	3	3	4	4	4	3	3	3	3	3	3	3	3
535	5	1	17	2	0	3	3	3	3	3	3	3	1	4	3	3	3	3	4	3	3	4	2	4	3	3	2	3	3	3	2	4	4	3	3
536	5	2	15	2	1	5	4	4	4	5	5	3	3	4	3	3	3	2	3	4	5	4	3	5	4	4	5	3	3	2	3	4	3	3	3
537	5	2	16	2	0	4	4	2	3	4	4	3	2	4	4	2	4	2	3	3	4	3	4	2	3	4	2	3	1	2	3	4	3	2	9
538	5	1	15	2	0	3	2	2	4	4	3	1	1	3	2	2	3	2	2	2	2	2	2	3	2	2	4	4	2	5	1	1	1	2	4
539	5	2	15	2	0	5	3	5	5	5	5	3	1	3	1	3	4	2	5	2	4	2	5	5	3	3	4	4	4	5	2	3	2	3	6
540	5	1	15	2	0	5	3	3	4	3	4	3	2	4	4	3	3	3	4	4	3	4	3	3	2	2	3	4	3	3	2	3	3	3	0
541	5	1	14	2	0	4	2	3	3	3	3	3	3	3	4	4	4	1	5	5	5	5	5	5	4	3	3	3	3	3	3	3	3	3	2
542	5	1	15	2	1	4	5	4	5	5	5	1	1	5	5	3	5	4	4	5	5	3	5	5	5	5	5	4	3	1	4	5	5	3	7
543	5	1	15	2	0	2	3	3	4	4	3	3	1	1	1	1	1	1	1	1	1	1	3	1	1	1	3	5	5	1	1	3	1	1	0
544	5	1	15	2	1	5	4	2	3	4	1	3	4	4	4	3	4	5	5	5	5	5	4	5	4	4	5	4	5	5	3	4	5	4	7
545	5	1	15	1	0	5	5	5	5	5	4	5	3	4	5	3	5	5	5	5	5	5	5	5	5	5	5	4	5	3	4	5	4	5	4
546	5	2	15	2	1	5	4	3	4	4	3	4	3	4	3	3	4	4	4	3	3	4	4	4	3	4	4	3	3	1	4	3	3	3	3
547	5	1	15	2	0	5	3	4	4	4	3	2	3	4	3	4	4	4	5	3	5	5	4	4	4	4	5	3	3	4	3	3	4	5	6
548	5	1	15	2	0	5	3	3	3	4	1	3	2	3	4	3	3	3	4	3	3	3	3	5	4	5	4	4	5	4	3	5	4	4	3
549	5	1	15	2	0	5	3	3	5	5	5	2	3	3	3	3	4	3	4	4	4	3	3	5	4	4	4	3	3	3	3	4	4	4	4
550	5	1	16	2	0	5	2	4	4	4	3	999	1	4	3	2	4	4	3	3	3	4	3	4	999	3	4	1	2	3	4	2	5	2	5
551	5	2	15	2	1	5	4	4	5	5	5	1	4	4	5	3	4	5	3	5	5	3	5	5	3	4	999	3	3	3	3	4	3	5	5
552	5	1	15	2	0	5	3	4	4	4	3	4	3	3	3	3	3	3	4	4	4	5	4	4	3	4	3	3	4	3	3	4	4	3	4
553	5	1	18	2	0	5	3	5	4	5	5	3	3	3	4	5	5	5	5	4	4	5	1	2	4	5	5	5	3	3	5	5	1	5	5
554	5	1	16	2	0	5	1	3	3	2	2	1	1	3	3	3	3	3	3	3	3	3	2	3	3	5	3	1	1	1	3	2	3	3	1
555	5	1	17	2	0	5	3	3	3	3	2	4	3	5	4	4	4	5	5	4	5	5	2	3	3	4	3	3	4	2	3	3	3	3	5
556	5	2	16	2	1	4	4	4	4	4	4	2	2	5	4	3	4	4	4	5	4	4	4	4	5	4	4	3	2	2	3	4	3	4	9
557	5	1	15	2	1	5	3	4	4	4	3	3	4	4	4	3	3	4	4	3	4	4	4	5	5	5	5	4	4	5	4	4	4	5	7
558	5	1	16	2	0	5	3	3	5	5	4	2	3	3	3	2	3	4	3	4	2	2	3	4	3	4	4	3	2	4	4	4	4	4	5
559	5	1	17	1	0	2	4	3	4	4	3	3	3	4	3	2	3	2	2	1	1	1	3	4	4	4	4	4	4	3	4	4	3	3	5
560	5	2	18	2	1	4	5	4	4	4	4	4	3	4	2	3	4	3	3	4	4	3	3	3	3	3	4	3	2	3	3	4	3	3	11
561	5	1	16	2	0	5	3	3	4	5	3	2	1	3	3	3	3	3	3	3	3	3	3	3	3	3	3	4	3	3	3	3	3	3	0
562	5	1	18	2	1	1	5	4	5	5	4	4	3	4	5	5	4	5	5	5	4	5	3	2	5	5	5	2	2	3	4	5	4	5	9
563	5	1	15	2	0	4	3	2	3	4	3	3	4	4	3	3	4	3	4	3	4	3	4	4	3	4	4	3	4	3	3	4	3	3	1
564	5	2	15	2	1	5	4	3	3	4	2	2	2	4	3	3	4	3	2	3	3	2	3	4	4	3	4	3	4	4	3	4	5	4	8
565	5	1	18	1	999	4	2	3	3	4	999	4	3	4	3	3	3	4	4	3	2	4	4	4	3	3	4	3	3	3	3	2	2	3	2
566	5	1	15	1	1	3	3	3	3	3	3	3	3	2	2	3	3	2	3	1	2	4	3	3	3	3	3	3	3	3	3	3	3	3	7
567	5	2	17	1	1	2	5	5	5	5	5	3	3	5	4	3	4	4	5	5	5	3	5	4	5	5	5	3	4	3	4	5	5	4	4
568	5	2	15	1	0	5	3	3	3	3	3	1	3	3	3	3	3	3	3	3	3	3	3	3	3	3	3	3	3	3	3	3	3	3	1
569	5	2	16	2	1	5	3	4	4	4	5	2	4	4	5	4	5	5	5	4	4	5	5	5	5	5	5	3	4	3	4	5	5	5	8
570	5	2	16	1	0	5	4	4	4	5	3	1	3	5	3	4	4	4	4	4	4	3	4	4	5	4	5	2	3	4	5	5	5	5	7
571	5	1	15	2	1	5	5	4	2	4	4	4	3	4	4	4	4	4	4	4	4	3	3	5	2	4	4	2	4	4	3	4	3	3	6
572	5	1	15	1	1	4	3	3	4	5	5	2	3	3	4	3	4	4	3	5	3	3	3	3	3	3	3	3	3	3	3	3	3	3	6
573	5	1	15	1	0	4	3	3	4	5	3	2	3	5	3	4	3	5	4	3	4	5	4	4	4	4	5	1	3	3	2	4	4	5	6
574	5	1	15	2	0	3	4	3	4	4	3	1	1	3	3	2	4	2	4	4	3	4	2	3	2	3	2	3	3	3	2	4	2	2	2
575	5	1	15	1	0	5	4	2	3	4	5	2	5	5	4	3	5	4	5	3	3	4	3	3	4	3	4	2	4	1	5	3	5	3	14
576	5	1	15	1	0	2	1	2	4	4	5	1	3	4	4	5	4	3	5	4	5	3	2	3	3	3	3	3	3	3	3	3	3	3	7
